# Supplementary material for: Machine learning the Hohenberg-Kohn map for molecular excited states
Source: Nat Commun. 2022 Nov 17;13:7044. doi: 10.1038/s41467-022-34436-w (PMC9672065; doi:10.1038/s41467-022-34436-w)
Supplement: Supplementary file 2 — Source Data [file 41467_2022_34436_MOESM2_ESM.xlsx]

## Sheet: Figure 1b
Training set size (M)	MAE (kcal/mol) of ML-MSKS	MAE (kcal/mol) of ML-MSHK
2000	0.7708	0.5158
2100	0.6143	0.4291
2200	0.6155	0.4783
2300	0.616	0.4139
2400	0.5689	0.3922
2500	0.5582	0.3465
2600	0.5226	0.3335
2700	0.4949	0.3328
2800	0.4177	0.3223
2900	0.3784	0.2969
3000	0.376	0.289
3100	0.3523	0.2636
3200	0.3267	0.2398
3300	0.3141	0.2344
3400	0.3152	0.2217
3500	0.3142	0.2221
3600	0.314	0.2226
3700	0.3035	0.2165
3800	0.2922	0.2213
3900	0.2804	0.2053
4000	0.2693	0.1926
4100	0.265	0.1936
4200	0.2611	0.1856
4300	0.26	0.1892
4400	0.2454	0.1891
4500	0.2346	0.1861
4600	0.2318	0.18
4700	0.2256	0.1686
4800	0.2231	0.1615
4900	0.2228	0.1699
5000	0.2217	0.1646

## Sheet: Figure 1c
r- (Å)	S2 energy errors (kcal/mol) of ML-MSKS (M = 2000)	S2 energy errors (kcal/mol) of ML-MSHK (M = 2000)	S2 energy errors (kcal/mol) of ML-MSHK (M = 5000)
-0.8467	0.871	0.7459	0.0316
-0.8255	0.7117	0.7059	0.0279
-0.8043	0.6123	0.7028	0.0448
-0.7832	0.5351	0.7006	0.0516
-0.762	0.4459	0.6678	0.0311
-0.7408	0.4059	0.6774	0.0453
-0.7197	0.3503	0.6597	0.0345
-0.6985	0.3153	0.6504	0.0337
-0.6773	0.2657	0.6181	0.0124
-0.6562	0.2648	0.6175	0.0121
-0.635	0.2277	0.5891	0.0076
-0.6138	0.1851	0.5593	0
-0.5927	0.1536	0.534	-0.0055
-0.5715	0.1475	0.526	-0.0002
-0.5503	0.1581	0.5251	-0.0039
-0.5292	0.103	0.4836	-0.011
-0.508	0.0998	0.462	-0.0317
-0.4868	0.0949	0.4678	-0.0229
-0.4657	0.0952	0.4568	-0.0282
-0.4445	0.105	0.4482	-0.0353
-0.4233	0.1241	0.4418	-0.0433
-0.4022	0.1371	0.4218	-0.0671
-0.381	0.1713	0.4273	-0.0698
-0.3598	0.2198	0.4194	-0.0815
-0.3387	0.2863	0.4309	-0.0733
-0.3175	0.3371	0.4205	-0.0865
-0.2963	0.3834	0.4036	-0.1052
-0.2752	0.442	0.3918	-0.1168
-0.254	0.5249	0.4028	-0.1038
-0.2328	0.5875	0.3928	-0.1104
-0.2117	0.6508	0.3837	-0.114
-0.1905	0.6914	0.3549	-0.1367
-0.1693	0.7537	0.3513	-0.1325
-0.1482	0.7975	0.3327	-0.1437
-0.127	0.8393	0.3312	-0.1383
-0.1058	0.8881	0.3299	-0.1307
-0.0847	0.909	0.3088	-0.1442
-0.0635	0.9458	0.3128	-0.1337
-0.0423	0.9546	0.2986	-0.1434
-0.0212	0.9901	0.3117	-0.1271
0	1.0328	0.2903	-0.1438
0.0212	0.9901	0.3117	-0.1271
0.0423	0.9546	0.2986	-0.1434
0.0635	0.9458	0.3128	-0.1337
0.0847	0.909	0.3088	-0.1442
0.1058	0.8881	0.3299	-0.1307
0.127	0.8393	0.3312	-0.1383
0.1482	0.7975	0.3327	-0.1437
0.1693	0.7537	0.3513	-0.1325
0.1905	0.6914	0.3549	-0.1367
0.2117	0.6508	0.3837	-0.114
0.2328	0.5875	0.3928	-0.1104
0.254	0.5249	0.4028	-0.1038
0.2752	0.442	0.3918	-0.1168
0.2963	0.3834	0.4036	-0.1052
0.3175	0.3371	0.4205	-0.0865
0.3387	0.2863	0.4309	-0.0733
0.3598	0.2198	0.4194	-0.0815
0.381	0.1713	0.4273	-0.0698
0.4022	0.1371	0.4218	-0.0671
0.4233	0.1241	0.4418	-0.0433
0.4445	0.105	0.4482	-0.0353
0.4657	0.0952	0.4568	-0.0282
0.4868	0.0949	0.4678	-0.0229
0.508	0.0998	0.462	-0.0317
0.5292	0.103	0.4836	-0.011
0.5503	0.1581	0.5251	-0.0039
0.5715	0.1475	0.526	-0.0002
0.5927	0.1536	0.534	-0.0055
0.6138	0.1851	0.5593	0
0.635	0.2277	0.5891	0.0076
0.6562	0.2648	0.6175	0.0121
0.6773	0.2657	0.6181	0.0124
0.6985	0.3153	0.6504	0.0337
0.7197	0.3503	0.6597	0.0345
0.7408	0.4059	0.6774	0.0453
0.762	0.4459	0.6678	0.0311
0.7832	0.5351	0.7006	0.0516
0.8043	0.6123	0.7028	0.0448
0.8255	0.7117	0.7059	0.0279
0.8467	0.871	0.7459	0.0316

## Sheet: Figure 2
The data used for Figures 2 and S4 (cube files for electronic densities) can be found at https://dx.doi.org/10.5281/zenodo.7064211.

## Sheet: Figure 3(a)
t (fs)	E (kcal/mol) of TD-PBE0	E (kcal/mol) of ML-MSHK
0	130.117	130.192
0.5	130.066	130.097
1	129.644	129.637
1.5	128.97	128.932
2	128.244	128.185
2.5	127.707	127.641
3	127.574	127.513
3.5	127.947	127.895
4	128.738	128.691
4.5	129.672	129.625
5	130.379	130.34
5.5	130.574	130.559
6	130.198	130.219
6.5	129.448	129.496
7	128.652	128.712
7.5	128.132	128.178
8	128.032	128.075
8.5	128.371	128.408
9	128.983	129.038
9.5	129.681	129.749
10	130.241	130.315
10.5	130.486	130.554
11	130.316	130.362
11.5	129.714	129.732
12	128.797	128.767
12.5	127.745	127.666
13	126.806	126.692
13.5	126.23	126.104
14	126.185	126.07
14.5	126.675	126.58
15	127.498	127.417
15.5	128.301	128.224
16	128.737	128.659
16.5	128.645	128.561
17	128.098	128.024
17.5	127.409	127.336
18	126.9	126.837
18.5	126.814	126.768
19	127.225	127.198
19.5	128.048	128.042
20	129.094	129.106
20.5	130.152	130.157
21	130.964	130.981
21.5	131.391	131.42
22	131.37	131.414
22.5	130.966	131.007
23	130.298	130.35
23.5	129.613	129.672
24	129.162	129.22
24.5	129.137	129.179
25	129.576	129.584
25.5	130.309	130.271
26	130.996	130.916
26.5	131.265	131.173
27	130.904	130.841
27.5	129.976	129.973
28	128.786	128.845
28.5	127.717	127.819
29	127.059	127.181
29.5	126.914	127.04
30	127.204	127.323
30.5	127.73	127.832
31	128.248	128.328
31.5	128.544	128.596
32	128.473	128.497
32.5	127.994	127.995
33	127.174	127.163
33.5	126.188	126.175
34	125.284	125.282
34.5	124.738	124.757
35	124.775	124.811
35.5	125.46	125.505
36	126.657	126.681
36.5	128.018	127.989
37	129.112	129.022
37.5	129.608	129.488
38	129.456	129.344
38.5	128.884	128.805
39	128.274	128.229
39.5	127.962	127.949
40	128.115	128.138
40.5	128.701	128.766
41	129.535	129.644
41.5	130.368	130.511
42	130.961	131.115
42.5	131.14	131.282
43	130.835	130.943
43.5	130.09	130.152
44	129.061	129.08
44.5	127.996	127.989
45	127.184	127.178
45.5	126.882	126.9
46	127.212	127.26
46.5	128.083	128.14
47	129.172	129.209
47.5	130.025	130.033
48	130.263	130.258
48.5	129.769	129.775
49	128.753	128.774
49.5	127.627	127.649
50	126.802	126.814
50.5	126.516	126.523
51	126.784	126.802
51.5	127.444	127.48
52	128.241	128.292
52.5	128.918	128.978
53	129.276	129.341
53.5	129.215	129.288
54	128.747	128.834
54.5	127.996	128.106
55	127.18	127.322
55.5	126.574	126.754
56	126.443	126.663
56.5	126.954	127.209
57	128.089	128.358
57.5	129.595	129.846
58	131.032	131.233
58.5	131.939	132.08
59	132.049	132.137
59.5	131.425	131.466
60	130.938	130.953

## Sheet: Figure 3(b)
t (fs)	E (kcal/mol) of TD-PBE0	E (kcal/mol) of ML-MSHK
0	127.735	127.853
0.5	127.681	127.789
1	127.198	127.301
1.5	126.356	126.432
2	125.311	125.37
2.5	124.322	124.362
3	123.639	123.638
3.5	123.376	123.347
4	123.531	123.473
4.5	123.963	123.836
5	124.325	124.162
5.5	124.409	124.202
6	124.051	123.856
6.5	123.399	123.22
7	122.718	122.561
7.5	122.309	122.165
8	122.352	122.227
8.5	122.894	122.771
9	123.756	123.66
9.5	124.763	124.665
10	125.643	125.556
10.5	126.206	126.139
11	126.376	126.315
11.5	126.143	126.083
12	125.555	125.514
12.5	124.814	124.773
13	124.109	124.079
13.5	123.671	123.651
14	123.632	123.626
14.5	124.024	123.994
15	124.632	124.572
15.5	125.171	125.071
16	125.376	125.228
16.5	125.075	124.928
17	124.405	124.254
17.5	123.61	123.466
18	123.028	122.879
18.5	122.891	122.735
19	123.274	123.099
19.5	124.033	123.867
20	124.972	124.801
20.5	125.785	125.647
21	126.327	126.196
21.5	126.436	126.321
22	126.121	126.007
22.5	125.467	125.341
23	124.633	124.513
23.5	123.897	123.773
24	123.444	123.343
24.5	123.45	123.356
25	123.878	123.779
25.5	124.504	124.393
26	125.036	124.886
26.5	125.135	124.975
27	124.704	124.563
27.5	123.87	123.765
28	122.96	122.88
28.5	122.298	122.253
29	122.166	122.121
29.5	122.543	122.526
30	123.328	123.338
30.5	124.27	124.319
31	125.139	125.224
31.5	125.743	125.843
32	125.934	126.066
32.5	125.763	125.891
33	125.29	125.407
33.5	124.7	124.783
34	124.191	124.252
34.5	124.014	124.032
35	124.243	124.247
35.5	124.877	124.85
36	125.711	125.624
36.5	126.378	126.252
37	126.605	126.446
37.5	126.207	126.08
38	125.331	125.243
38.5	124.241	124.216
39	123.369	123.359
39.5	122.953	122.931
40	123.03	123.019
40.5	123.536	123.531
41	124.256	124.25
41.5	124.918	124.932
42	125.368	125.369
42.5	125.426	125.419
43	125.082	125.073
43.5	124.475	124.428
44	123.729	123.663
44.5	123.09	123.011
45	122.82	122.701
45.5	123.016	122.875
46	123.675	123.51
46.5	124.618	124.397
47	125.499	125.213
47.5	125.955	125.646
48	125.844	125.536
48.5	125.223	124.95
49	124.365	124.152
49.5	123.663	123.484
50	123.374	123.213
50.5	123.553	123.424
51	124.145	124.025
51.5	124.9	124.818
52	125.649	125.571
52.5	126.136	126.081
53	126.255	126.217
53.5	125.945	125.938
54	125.294	125.31
54.5	124.448	124.491
55	123.633	123.698
55.5	123.075	123.163
56	122.95	123.058
56.5	123.319	123.425
57	124.062	124.141
57.5	124.903	124.933
58	125.518	125.497
58.5	125.65	125.606
59	125.27	125.237
59.5	124.591	124.567
60	123.891	123.878

## Sheet: Figure 3(c)
t (fs)	E (kcal/mol) of TD-PBE0	E (kcal/mol) of ML-MSHK
0	125.456	124.953
0.5	125.275	124.769
1	124.821	124.344
1.5	124.368	123.911
2	123.993	123.563
2.5	123.769	123.383
3	123.779	123.42
3.5	124.006	123.669
4	124.395	124.074
4.5	124.865	124.538
5	125.282	124.965
5.5	125.542	125.285
6	125.67	125.485
6.5	125.711	125.604
7	125.717	125.705
7.5	125.754	125.843
8	125.872	126.035
8.5	126.022	126.255
9	126.168	126.44
9.5	126.239	126.517
10	126.151	126.429
10.5	125.902	126.152
11	125.483	125.7
11.5	124.971	125.131
12	124.475	124.532
12.5	124.028	124.01
13	123.794	123.667
13.5	123.815	123.576
14	124.098	123.754
14.5	124.56	124.148
15	125.13	124.647
15.5	125.626	125.12
16	125.987	125.462
16.5	126.14	125.636
17	126.158	125.681
17.5	126.147	125.692
18	126.21	125.773
18.5	126.382	125.986
19	126.669	126.327
19.5	126.997	126.72
20	127.26	127.054
20.5	127.334	127.218
21	127.164	127.141
21.5	126.775	126.815
22	126.188	126.294
22.5	125.514	125.682
23	124.913	125.109
23.5	124.468	124.692
24	124.29	124.51
24.5	124.383	124.575
25	124.696	124.826
25.5	125.115	125.152
26	125.52	125.424
26.5	125.754	125.546
27	125.8	125.496
27.5	125.731	125.33
28	125.657	125.164
28.5	125.674	125.118
29	125.9	125.272
29.5	126.288	125.633
30	126.836	126.134
30.5	127.383	126.664
31	127.856	127.102
31.5	128.138	127.354
32	128.185	127.375
32.5	128.032	127.172
33	127.734	126.805
33.5	127.356	126.364
34	126.997	125.948
34.5	126.78	125.643
35	126.674	125.487
35.5	126.7	125.461
36	126.776	125.492
36.5	126.764	125.481
37	126.583	125.345
37.5	126.187	125.053
38	125.611	124.642
38.5	124.951	124.202
39	124.332	123.838
39.5	123.88	123.632
40	123.601	123.615
40.5	123.557	123.763
41	123.626	124.009
41.5	123.755	124.27
42	123.87	124.467
42.5	123.894	124.547
43	123.837	124.492
43.5	123.679	124.326
44	123.508	124.108
44.5	123.37	123.922
45	123.407	123.855
45.5	123.626	123.971
46	124.076	124.291
46.5	124.719	124.779
47	125.432	125.343
47.5	126.077	125.862
48	126.541	126.221
48.5	126.721	126.346
49	126.633	126.228
49.5	126.345	125.924
50	125.99	125.533
50.5	125.693	125.162
51	125.496	124.892
51.5	125.453	124.757
52	125.522	124.742
52.5	125.637	124.798
53	125.769	124.865
53.5	125.861	124.896
54	125.86	124.868
54.5	125.82	124.792
55	125.732	124.716
55.5	125.691	124.71
56	125.773	124.851
56.5	126.04	125.198
57	126.489	125.755
57.5	127.095	126.46
58	127.7	127.187
58.5	128.21	127.787
59	128.465	128.141
59.5	128.422	128.204
60	128.153	128.018

## Sheet: Figure 4(a)
t (fs)	S(t) of AIMD	Error bars of S(t) of AIMD (lower)	Error bars of S(t) of AIMD (upper)	S(t) of ML-MSHK	Error bars of S(t) of ML-MSHK (lower)	Error bars of S(t) of ML-MSHK (upper)
0	1	1	1	1	1	1
0.5	1	1	1	1	1	1
1	1	1	1	1	1	1
1.5	1	1	1	1	1	1
2	1	1	1	1	1	1
2.5	1	1	1	1	1	1
3	1	1	1	1	1	1
3.5	1	1	1	1	1	1
4	1	1	1	1	1	1
4.5	1	1	1	1	1	1
5	1	1	1	1	1	1
5.5	1	1	1	1	1	1
6	1	1	1	1	1	1
6.5	1	1	1	1	1	1
7	1	1	1	1	1	1
7.5	1	1	1	1	1	1
8	1	1	1	1	1	1
8.5	0.96	0.88	1	1	1	1
9	0.96	0.88	1	1	1	1
9.5	0.96	0.88	1	0.996	0.984	1
10	0.96	0.88	1	0.992	0.973	1
10.5	0.96	0.88	1	0.992	0.973	1
11	0.96	0.88	1	0.992	0.973	1
11.5	0.96	0.88	1	0.988	0.969	1
12	0.96	0.88	1	0.988	0.969	1
12.5	0.96	0.88	1	0.988	0.963	1
13	0.96	0.88	1	0.984	0.959	1
13.5	0.96	0.88	1	0.971	0.941	1
14	0.96	0.88	1	0.967	0.937	1
14.5	0.96	0.88	1	0.959	0.923	1
15	0.96	0.88	1	0.947	0.91	0.97
15.5	0.96	0.88	1	0.943	0.906	0.966
16	0.96	0.88	1	0.935	0.892	0.962
16.5	0.96	0.88	1	0.931	0.888	0.958
17	0.96	0.88	1	0.927	0.884	0.954
17.5	0.96	0.88	1	0.927	0.884	0.954
18	0.96	0.88	1	0.922	0.88	0.95
18.5	0.96	0.88	1	0.906	0.857	0.937
19	0.96	0.88	1	0.902	0.853	0.933
19.5	0.96	0.88	1	0.902	0.853	0.933
20	0.96	0.88	1	0.898	0.848	0.928
20.5	0.96	0.88	1	0.898	0.848	0.928
21	0.96	0.88	1	0.898	0.848	0.928
21.5	0.96	0.88	1	0.882	0.826	0.916
22	0.96	0.88	1	0.878	0.822	0.912
22.5	0.96	0.88	1	0.878	0.822	0.912
23	0.96	0.88	1	0.873	0.818	0.908
23.5	0.96	0.88	1	0.873	0.818	0.908
24	0.96	0.88	1	0.873	0.818	0.908
24.5	0.96	0.88	1	0.882	0.826	0.916
25	0.96	0.88	1	0.882	0.826	0.916
25.5	0.96	0.88	1	0.878	0.822	0.912
26	0.96	0.88	1	0.878	0.822	0.912
26.5	0.96	0.88	1	0.878	0.822	0.912
27	0.96	0.88	1	0.873	0.818	0.908
27.5	0.96	0.88	1	0.873	0.818	0.908
28	0.96	0.88	1	0.873	0.818	0.908
28.5	0.92	0.8	1	0.869	0.814	0.904
29	0.88	0.72	1	0.869	0.814	0.904
29.5	0.88	0.72	1	0.865	0.81	0.9
30	0.88	0.72	1	0.865	0.81	0.9
30.5	0.84	0.68	0.96	0.865	0.81	0.9
31	0.84	0.68	0.96	0.869	0.814	0.904
31.5	0.84	0.68	0.96	0.869	0.814	0.904
32	0.84	0.68	0.96	0.869	0.814	0.904
32.5	0.84	0.68	0.96	0.869	0.814	0.904
33	0.84	0.68	0.96	0.869	0.814	0.904
33.5	0.8	0.64	0.96	0.869	0.814	0.904
34	0.8	0.64	0.96	0.869	0.814	0.904
34.5	0.8	0.64	0.96	0.869	0.814	0.904
35	0.8	0.639	0.96	0.869	0.814	0.904
35.5	0.8	0.64	0.96	0.869	0.814	0.904
36	0.8	0.64	0.96	0.873	0.818	0.908
36.5	0.8	0.64	0.96	0.873	0.818	0.908
37	0.8	0.6	0.96	0.869	0.814	0.904
37.5	0.8	0.64	0.96	0.861	0.806	0.896
38	0.76	0.56	0.92	0.853	0.792	0.892
38.5	0.76	0.56	0.92	0.845	0.783	0.883
39	0.76	0.56	0.92	0.837	0.775	0.875
39.5	0.76	0.56	0.92	0.829	0.767	0.867
40	0.76	0.56	0.92	0.824	0.763	0.863
40.5	0.76	0.56	0.92	0.824	0.757	0.867
41	0.76	0.56	0.92	0.788	0.72	0.83
41.5	0.76	0.56	0.92	0.747	0.673	0.793
42	0.72	0.52	0.88	0.71	0.63	0.76
42.5	0.64	0.4	0.84	0.669	0.583	0.723
43	0.6	0.36	0.8	0.657	0.571	0.711
43.5	0.6	0.36	0.8	0.629	0.542	0.682
44	0.6	0.36	0.8	0.604	0.512	0.662
44.5	0.48	0.24	0.72	0.576	0.483	0.633
45	0.44	0.2	0.68	0.563	0.471	0.621
45.5	0.4	0.16	0.64	0.543	0.45	0.6
46	0.4	0.16	0.64	0.518	0.42	0.58
46.5	0.4	0.16	0.64	0.502	0.404	0.564
47	0.4	0.12	0.64	0.473	0.375	0.535
47.5	0.4	0.12	0.64	0.465	0.367	0.527
48	0.32	0.04	0.56	0.441	0.342	0.502
48.5	0.24	-0.04	0.52	0.404	0.3	0.47
49	0.24	-0.04	0.52	0.384	0.279	0.449
49.5	0.24	-0.04	0.52	0.351	0.247	0.417
50	0.2	-0.08	0.48	0.331	0.226	0.396
50.5	0.2	-0.08	0.48	0.322	0.218	0.388
51	0.2	-0.08	0.48	0.31	0.206	0.376
51.5	0.12	-0.16	0.4	0.29	0.185	0.355
52	0.12	-0.16	0.4	0.273	0.162	0.342
52.5	0.08	-0.2	0.36	0.261	0.15	0.33
53	0.08	-0.2	0.36	0.229	0.117	0.297
53.5	0.08	-0.2	0.36	0.212	0.101	0.281
54	0.08	-0.2	0.36	0.196	0.084	0.264
54.5	0.04	-0.24	0.32	0.163	0.052	0.232
55	0.04	-0.24	0.32	0.131	0.019	0.199
55.5	0.04	-0.24	0.32	0.122	0.011	0.191
56	0.04	-0.24	0.32	0.102	-0.009	0.171
56.5	0.04	-0.24	0.32	0.078	-0.034	0.146
57	0.04	-0.24	0.32	0.057	-0.054	0.126
57.5	0.04	-0.24	0.32	0.041	-0.071	0.109
58	0	-0.28	0.28	0.024	-0.087	0.093
58.5	0	-0.28	0.28	0.012	-0.099	0.081
59	0	-0.28	0.28	0	-0.112	0.068
59.5	0.04	-0.24	0.32	0	-0.106	0.063
60	0.04	-0.24	0.32	-0.004	-0.116	0.075

## Sheet: Figure 4(b)
t (fs)	O-O distance (Å)	Error bars of O-O distance (lower)	Error bars of O-O distance (upper)
0	2.5823	2.5386	2.6231
0.5	2.5822	2.5383	2.6234
1	2.5825	2.5389	2.622
1.5	2.5828	2.5398	2.6239
2	2.5829	2.5415	2.6235
2.5	2.5828	2.5405	2.6242
3	2.5826	2.5398	2.6221
3.5	2.5821	2.5386	2.6218
4	2.5814	2.5393	2.6211
4.5	2.5804	2.5373	2.6208
5	2.5792	2.5366	2.6189
5.5	2.5778	2.5354	2.6173
6	2.5761	2.5355	2.6158
6.5	2.5742	2.5331	2.614
7	2.572	2.5321	2.6114
7.5	2.5695	2.5306	2.6088
8	2.5668	2.5275	2.6052
8.5	2.5638	2.5249	2.6014
9	2.5605	2.5225	2.5978
9.5	2.557	2.5204	2.5938
10	2.5533	2.5166	2.5892
10.5	2.5493	2.5125	2.5841
11	2.5452	2.5094	2.5796
11.5	2.5408	2.5071	2.5747
12	2.5364	2.5031	2.5713
12.5	2.5318	2.4998	2.5653
13	2.5271	2.4944	2.5579
13.5	2.5223	2.4918	2.5538
14	2.5175	2.4877	2.5482
14.5	2.5127	2.4837	2.5422
15	2.5079	2.4804	2.5366
15.5	2.5032	2.4764	2.5313
16	2.4985	2.4723	2.5264
16.5	2.4939	2.4692	2.5203
17	2.4894	2.4651	2.5149
17.5	2.485	2.4626	2.5106
18	2.4807	2.4587	2.5059
18.5	2.4765	2.4551	2.5004
19	2.4724	2.452	2.4956
19.5	2.4685	2.4485	2.4899
20	2.4647	2.4454	2.4853
20.5	2.4609	2.4423	2.481
21	2.4573	2.4396	2.4771
21.5	2.4538	2.4357	2.4719
22	2.4504	2.4333	2.4675
22.5	2.4471	2.4303	2.4639
23	2.4438	2.4278	2.4598
23.5	2.4407	2.4243	2.4561
24	2.4377	2.4225	2.4526
24.5	2.4348	2.4189	2.4492
25	2.4321	2.4168	2.4453
25.5	2.4295	2.4143	2.4426
26	2.4271	2.4112	2.4396
26.5	2.4248	2.4098	2.4376
27	2.4228	2.4083	2.4353
27.5	2.421	2.4063	2.4334
28	2.4194	2.4053	2.4322
28.5	2.4181	2.404	2.4314
29	2.417	2.4028	2.4303
29.5	2.4162	2.4027	2.4306
30	2.4157	2.4023	2.4301
30.5	2.4155	2.4017	2.4311
31	2.4156	2.4014	2.4317
31.5	2.4159	2.4019	2.4322
32	2.4166	2.4023	2.434
32.5	2.4175	2.4027	2.4356
33	2.4187	2.4038	2.4374
33.5	2.4202	2.4051	2.4395
34	2.4219	2.4059	2.4414
34.5	2.4238	2.4074	2.4451
35	2.426	2.4089	2.4481
35.5	2.4283	2.4104	2.4505
36	2.4307	2.412	2.4539
36.5	2.4333	2.4143	2.4563
37	2.436	2.4151	2.4592
37.5	2.4387	2.4182	2.4633
38	2.4415	2.4203	2.4667
38.5	2.4443	2.4219	2.4696
39	2.4471	2.4237	2.4721
39.5	2.4499	2.4267	2.4772
40	2.4526	2.4284	2.4797
40.5	2.4551	2.4298	2.482
41	2.4576	2.4321	2.4854
41.5	2.4599	2.4345	2.4884
42	2.4621	2.4357	2.4906
42.5	2.464	2.437	2.4919
43	2.4658	2.4391	2.4946
43.5	2.4674	2.4404	2.4956
44	2.4688	2.4419	2.4971
44.5	2.4699	2.442	2.4986
45	2.4709	2.4433	2.4994
45.5	2.4717	2.4438	2.5009
46	2.4722	2.4448	2.5001
46.5	2.4725	2.4444	2.5007
47	2.4727	2.4452	2.5012
47.5	2.4726	2.4453	2.5005
48	2.4723	2.4442	2.5
48.5	2.4719	2.4441	2.4998
49	2.4713	2.4433	2.4999
49.5	2.4706	2.4423	2.4981
50	2.4698	2.4423	2.4976
50.5	2.4689	2.4408	2.4962
51	2.4679	2.4394	2.4948
51.5	2.4669	2.4382	2.4943
52	2.4659	2.4383	2.4934
52.5	2.4649	2.4371	2.492
53	2.464	2.4346	2.491
53.5	2.4631	2.4349	2.49
54	2.4624	2.4338	2.4889
54.5	2.4617	2.4336	2.488
55	2.4612	2.4327	2.4874
55.5	2.4609	2.4319	2.4864
56	2.4607	2.4329	2.4863
56.5	2.4606	2.4325	2.4854
57	2.4608	2.4331	2.4856
57.5	2.4611	2.4334	2.4859
58	2.4616	2.4349	2.4865
58.5	2.4623	2.4364	2.4874
59	2.4632	2.437	2.4872
59.5	2.4642	2.4381	2.4879
60	2.4654	2.4396	2.4888

## Sheet: Figure 5
r- (Å)	E of TD-PBE0 with dOO = 2.35 Å	E of TD-PBE0 with dOO = 2.45 Å	E of TD-PBE0 with dOO = 2.55 Å	E of TD-PBE0 with dOO = 2.60 Å	E of ML-MSHK with dOO = 2.35 Å	E of ML-MSHK with dOO = 2.45 Å	E of ML-MSHK with dOO = 2.55 Å	E of ML-MSHK with dOO = 2.60 Å
-0.8467	140.218	132.595	127.138	125.421	150.367	134.418	127.267	125.455
-0.8255	139.21	131.693	126.431	124.84	148.032	133.502	126.73	124.993
-0.8043	137.957	130.741	125.745	124.336	146.26	132.209	126.071	124.531
-0.7832	137.202	129.887	125.092	123.829	143.121	131.072	125.347	124.014
-0.762	136.25	129.02	124.536	123.433	141.452	130.107	124.83	123.624
-0.7408	135.221	128.233	123.976	123.055	139.742	129.219	124.174	123.193
-0.7197	134.281	127.442	123.519	122.766	138.506	128.208	123.715	122.881
-0.6985	133.295	126.676	123.05	122.488	136.522	127.091	123.189	122.575
-0.6773	132.395	125.958	122.714	122.305	135.231	126.261	122.834	122.364
-0.6562	131.506	125.287	122.388	122.133	133.65	125.503	122.451	122.17
-0.635	130.627	124.708	122.123	122.047	132.21	124.883	122.187	122.059
-0.6138	129.793	124.125	121.893	121.989	130.435	124.202	121.938	121.984
-0.5927	128.97	123.615	121.753	121.995	129.374	123.666	121.763	121.969
-0.5715	128.175	123.176	121.634	122.007	128.452	123.203	121.635	121.98
-0.5503	127.477	122.788	121.555	122.059	127.687	122.799	121.55	122.022
-0.5292	126.781	122.455	121.531	122.148	126.752	122.455	121.501	122.096
-0.508	126.171	122.148	121.52	122.244	126.135	122.164	121.484	122.198
-0.4868	125.588	121.93	121.541	122.363	125.473	121.921	121.502	122.321
-0.4657	125.082	121.731	121.588	122.509	124.938	121.716	121.54	122.469
-0.4445	124.628	121.571	121.664	122.67	124.473	121.563	121.605	122.63
-0.4233	124.227	121.459	121.775	122.84	124.066	121.424	121.69	122.806
-0.4022	123.906	121.368	121.87	123.03	123.725	121.334	121.788	122.994
-0.381	123.586	121.313	121.999	123.211	123.423	121.256	121.907	123.186
-0.3598	123.327	121.277	122.103	123.391	123.172	121.214	122.03	123.388
-0.3387	123.111	121.278	122.243	123.59	122.954	121.184	122.169	123.594
-0.3175	122.921	121.265	122.386	123.756	122.772	121.182	122.305	123.792
-0.2963	122.758	121.285	122.519	123.938	122.62	121.187	122.455	123.995
-0.2752	122.652	121.327	122.648	124.119	122.495	121.21	122.597	124.186
-0.254	122.546	121.351	122.797	124.27	122.396	121.241	122.739	124.373
-0.2328	122.467	121.392	122.91	124.425	122.319	121.282	122.877	124.552
-0.2117	122.389	121.439	123.052	124.581	122.254	121.321	123.01	124.721
-0.1905	122.34	121.494	123.153	124.717	122.204	121.371	123.135	124.877
-0.1693	122.294	121.559	123.256	124.851	122.166	121.418	123.252	125.021
-0.1482	122.272	121.6	123.36	124.96	122.138	121.463	123.358	125.151
-0.127	122.248	121.65	123.442	125.041	122.118	121.506	123.453	125.265
-0.1058	122.243	121.684	123.521	125.141	122.105	121.545	123.534	125.363
-0.0847	122.233	121.701	123.574	125.212	122.096	121.578	123.602	125.444
-0.0635	122.217	121.747	123.625	125.251	122.09	121.605	123.656	125.508
-0.0423	122.215	121.749	123.648	125.307	122.086	121.625	123.694	125.554
-0.0212	122.206	121.756	123.665	125.308	122.082	121.633	123.717	125.581
0	122.21	121.766	123.681	125.33	122.085	121.641	123.725	125.593
0.0212	122.206	121.756	123.665	125.308	122.082	121.633	123.717	125.581
0.0423	122.215	121.749	123.648	125.307	122.086	121.625	123.694	125.554
0.0635	122.217	121.747	123.625	125.251	122.09	121.605	123.656	125.508
0.0847	122.233	121.701	123.574	125.212	122.096	121.578	123.602	125.444
0.1058	122.243	121.684	123.521	125.141	122.105	121.545	123.534	125.363
0.127	122.248	121.65	123.442	125.041	122.118	121.506	123.453	125.265
0.1482	122.272	121.6	123.36	124.96	122.138	121.463	123.358	125.151
0.1693	122.294	121.559	123.256	124.851	122.166	121.418	123.252	125.021
0.1905	122.34	121.494	123.153	124.717	122.204	121.371	123.135	124.877
0.2117	122.389	121.439	123.052	124.581	122.254	121.321	123.01	124.721
0.2328	122.467	121.392	122.91	124.425	122.319	121.282	122.877	124.552
0.254	122.546	121.351	122.797	124.27	122.396	121.241	122.739	124.373
0.2752	122.652	121.327	122.648	124.119	122.495	121.21	122.597	124.186
0.2963	122.758	121.285	122.519	123.938	122.62	121.187	122.455	123.995
0.3175	122.921	121.265	122.386	123.756	122.772	121.182	122.305	123.792
0.3387	123.111	121.278	122.243	123.59	122.954	121.184	122.169	123.594
0.3598	123.327	121.277	122.103	123.391	123.172	121.214	122.03	123.388
0.381	123.586	121.313	121.999	123.211	123.423	121.256	121.907	123.186
0.4022	123.906	121.368	121.87	123.03	123.725	121.334	121.788	122.994
0.4233	124.227	121.459	121.775	122.84	124.066	121.424	121.69	122.806
0.4445	124.628	121.571	121.664	122.67	124.473	121.563	121.605	122.63
0.4657	125.082	121.731	121.588	122.509	124.938	121.716	121.54	122.469
0.4868	125.588	121.93	121.541	122.363	125.473	121.921	121.502	122.321
0.508	126.171	122.148	121.52	122.244	126.135	122.164	121.484	122.198
0.5292	126.781	122.455	121.531	122.148	126.752	122.455	121.501	122.096
0.5503	127.477	122.788	121.555	122.059	127.687	122.799	121.55	122.022
0.5715	128.175	123.176	121.634	122.007	128.452	123.203	121.635	121.98
0.5927	128.97	123.615	121.753	121.995	129.374	123.666	121.763	121.969
0.6138	129.793	124.125	121.893	121.989	130.435	124.202	121.938	121.984
0.635	130.627	124.708	122.123	122.047	132.21	124.883	122.187	122.059
0.6562	131.506	125.287	122.388	122.133	133.65	125.503	122.451	122.17
0.6773	132.395	125.958	122.714	122.305	135.231	126.261	122.834	122.364
0.6985	133.295	126.676	123.05	122.488	136.522	127.091	123.189	122.575
0.7197	134.281	127.442	123.519	122.766	138.506	128.208	123.715	122.881
0.7408	135.221	128.233	123.976	123.055	139.742	129.219	124.174	123.193
0.762	136.25	129.02	124.536	123.433	141.452	130.107	124.83	123.624
0.7832	137.202	129.887	125.092	123.829	143.121	131.072	125.347	124.014
0.8043	137.957	130.741	125.745	124.336	146.26	132.209	126.071	124.531
0.8255	139.21	131.693	126.431	124.84	148.032	133.502	126.73	124.993
0.8467	140.218	132.595	127.138	125.421	150.367	134.418	127.267	125.455

## Sheet: Figure S1
Training set size (M)	MAE (kcal/mol) of ML-ESHK(n0)	MAE (kcal/mol) of ML-ESHK(n2)	MAE (kcal/mol) of ML-MSHK
2000	0.4885	0.6987	0.5158
2100	0.4232	0.5486	0.4291
2200	0.4662	0.4275	0.4783
2300	0.4603	0.4396	0.4139
2400	0.4019	0.4106	0.3922
2500	0.4365	0.3606	0.3465
2600	0.3791	0.3523	0.3335
2700	0.3609	0.3489	0.3328
2800	0.346	0.3053	0.3223
2900	0.3173	0.3248	0.2969
3000	0.2907	0.2935	0.289
3100	0.2749	0.2791	0.2636
3200	0.263	0.2851	0.2398
3300	0.2453	0.2575	0.2344
3400	0.2347	0.2512	0.2217
3500	0.2289	0.2338	0.2221
3600	0.2167	0.2267	0.2226
3700	0.2165	0.2061	0.2165
3800	0.2068	0.2024	0.2213
3900	0.202	0.211	0.2053
4000	0.1967	0.1735	0.1926
4100	0.1957	0.1558	0.1936
4200	0.1757	0.1666	0.1856
4300	0.177	0.1671	0.1892
4400	0.1865	0.1568	0.1891
4500	0.1829	0.1577	0.1861
4600	0.1796	0.1629	0.18
4700	0.1726	0.155	0.1686
4800	0.1691	0.1408	0.1615
4900	0.1637	0.1389	0.1699
5000	0.1612	0.1413	0.1646

[truncated: 3 more sheets: Figure S2, Figure S3, Figure S4]
